# Supplementary material for: Toward the Rational Design of Organic Catalysts for Organocatalysed Atom Transfer Radical Polymerisation
Source: Polymers (Basel). 2024 Jan 24;16(3):323. doi: 10.3390/polym16030323 (PMC10857621; doi:10.3390/polym16030323)
Supplement: Supplementary file 1 [file polymers-16-00323-s001.zip]

Archive with 1 entries (1 files):
- polymers-2818220-supplementary.pdf
